# Supplementary material for: Complete Genomes of Bacillus coagulans S-lac and Bacillus subtilis TO-A JPC, Two Phylogenetically Distinct Probiotics
Source: PLoS One. 2016 Jun 3;11(6):e0156745. doi: 10.1371/journal.pone.0156745 (PMC4892684; doi:10.1371/journal.pone.0156745)
Supplement: S1 File — (XLSX) [file pone.0156745.s003.xlsx]

## Sheet: SI
Supplementary File I: The list of bacteriocins and the putative regions coding for bacteriocins in genome of all the strains of B. coagulans, B. subtilis and probiotic strains of Bacillus and Lactobacillus genus.
	Organism	Bacteriocin Sub-class	Putative Location
			Start	End
	B. coagulans S-lac	Head to tail cyclized peptide	230504	230671
		Head to tail cyclized peptide	948737	948964
	B. coagulans GBI-30	Head to tail cyclized peptide	23640	23867
	B. coagulans 2-6	bacteriocin >10kd	738078	739421
		Head to tail cyclized peptide	2943126	2943353
	B. coagulans CSIL1	Sactipeptides	1335	1454
	B. coagulans 36D1	Head to tail cyclized peptide	2276434	2276646
	B. coagulans HM-08	Head to tail cyclized peptide	142895	143122
		Head to tail cyclized peptide	839035	839247
	B. coagulans H1	Sactipeptides	193	300
	B. clausii ENTPro	Lanthipeptide class I in contig 20	658290	658862
	B. licheniformis BL-09	Lanthipeptide class II	152752	152865
		Head to tail cyclized peptide	2760080	2760220
		Lasso peptide	4060397	4060633
	B. toyoensis BCT-7112	Lasso peptide	888659	888895
		bacteriocinII	905011	915832
		LAPs	3818461	3818562
	B. subtilis TO-A JPC	Sactipeptides	575791	575922
		Sactipeptides	1166494	1166712
	B. subtilis subsp. subtilis str. 168	Sactipeptides in ABQK010000021	43853	44071
		Glyocin in ABQK010000051	1250285	1250455
		Sactipeptides in ABQK010000015	2816606	2816737
	B. subtilis subsp. Subtilis 6051 HGW	Sactipeptides	213888	214106
		Glyocin	2269520	2269690
		Sactipeptides	3836063	3836194
	B. subtilis QB928	Sactipeptides	213902	214120
		Glyocin	2249014	2249184
		Sactipeptides	3767500	3767631
	B. subtilis 3NA	Sactipeptides	213890	214180
		Glyocin	2249013	2249183
		Sactipeptides	3815554	3815685
	L. acidophilus La 14	bacteriocin >10kd	1169879	1170544
		bacteriocin >10kd	1558422	1559399
		bacteriocinII	1816732	1816983
	L. acidophilus NCFM	bacteriocin >10kd	1170302	1170967
		bacteriocin >10kd	1558847	1559824
		bacteriocinII	1818712	1818963
	L. casei BL23	bacteriocin >10kd	961601	962575
		bacteriocin >10kd	1077123	1078175
		bacteriocinII	2292662	2292781
		bacteriocinII	2533414	2533719
		Head to tail cyclized peptide	3000092	3000307
	L. casei LC2W	bacteriocin >10kd	963698	964672
		bacteriocin >10kd	1079219	1080271
		bacteriocinII	2486757	2486930
		Head to tail cyclized peptide	2959937	2960152
	L. casei LOCK919	bacteriocin >10kd	2047031	2048083
		bacteriocinII	2577962	2578297
		Head to tail cyclized peptide	3045339	3046904
	L. casei str. Zhang	bacteriocinII	2323734	2323892
		Head to tail cyclized peptide	2793636	2795081
	L. johnsonii NCC 533	bacteriocin >10kd	585591	586649
		bacteriocinII	668015	668242
		bacteriocin >10kd	1297833	1300169
	L. paracasei N1115	bacteriocin >10kd	1908209	1909183
		bacteriocinII	2321991	2322164
		Head to tail cyclized peptide	2715950	2716288
	L. plantarum subsp. plantarum P-8	bacteriocinII	351493	351625
	L. plantarum subsp. plantarum STIII	Glyocin	359120	359491
	L. plantarum ZJ316	bacteriocinII	607194	607337
	L. rhamnosus GG	bacteriocinII	2434787	2434975
		bacteriocinII	2463916	2464050
		Head to tail cyclized peptide	2925691	2926239
	L. rhamnosus LOCK900	bacteriocinII	2364210	2364368
		Head to tail cyclized peptide	2813956	2814504
	L. rhamnosus LOCK908	bacteriocinII	2457182	2457340
		Head to tail cyclized peptide	2916947	2917495
