# Supplementary material for: Complete Genomes of Bacillus coagulans S-lac and Bacillus subtilis TO-A JPC, Two Phylogenetically Distinct Probiotics
Source: PLoS One. 2016 Jun 3;11(6):e0156745. doi: 10.1371/journal.pone.0156745 (PMC4892684; doi:10.1371/journal.pone.0156745)
Supplement: S2 File — (XLSX) [file pone.0156745.s004.xlsx]

## Sheet: SII
	Supplementary File II: Presence absence variation of antibiotic resistance proteins in all the strains of B. coagulans, B. subtilis and probiotic strains of Bacillus and Lactobacillus genus.
	Antibiotic Mechanism	Resfam Identifier	B. coagulans GBI-30	B. coagulans S-lac	B. coagulans 2-6	B. coagulans 36D1	B. coagulans CSIL1	B. coagulans H-1	B. coagulans XZL4	B. coagulans XZL9	B. licheniformis BL-09	B. clausii ENTPro	B. toyonensis BCT-7112	B. subtilis TO-A JPC	B. subtilis ATCC 19217	B. subtilis ATCC13952	B. subtilis B-1	B. subtilis BS49Ch	B. subtilis Bs-916	B. subtilis HJ5	B. subtilis KCTC 1028	B. subtilis PS832	B. subtilis SG6	B. subtilis subsp. spizizenii NRS 231	B. subtilis subsp. subtilis 3NA	B. subtilis subsp. subtilis 6051-HGW	B. subtilis subsp. JH642 substr. AG174	B. subtilis T30	L. acidophilus La-14	L. acidophilus NCFM	L. brevis KB290	L. casei BL23	L. casei LC2W	L. casei LOCK919	L. casei str. Zhang	L. johnsonii NCC 533	L. paracasei N1115	L. plantarum ZJ316	L. rhamnosus GG	L. rhamnosus LOCK900	L. rhamnosus LOCK908	L. salivarius CECT 5713
	ABC_Transporter	RF0007, RF0008, RF0009, RF0010, RF0143, RF0089, RF0107	89	89	71	92	85	63	66	90	109	133	123	91	94	95	54	57	94	97	52	53	96	95	95	93	95	94	72	72	66	114	114	119	115	75	115	95	119	124	128	45
	Acetyltransferase	RF0011, RF0012, RF0013, RF0014, RF0015, RF0018, RF0031, RF0032, RF0016, RF0045	24	24	19	24	23	15	16	24	53	56	113	53	53	56	39	34	45	42	37	34	51	56	56	53	56	53	22	21	25	38	38	40	38	21	37	37	35	38	37	22
	Adenylyltransferase	RF0167	A	A	A	A	A	A	A	A	A	1	A	A	A	A	A	A	A	A	A	A	A	A	A	A	A	A	A	A	A	A	A	A	A	A	A	A	A	A	A	A
	Aminoglycoside_Modifying_Enzyme	RF0172, RF0029, RF0166, RF0030, RF0033, RF0006, RF0173, RF0027	1	1	A	1	1	1	1	1	1	6	3	2	1	2	2	1	1	1	1	1	1	2	2	2	2	A	2	2	1	1	1	1	1	2	1	2	2	2	2	1
	Aminotransferase	RF0024, RF0025	22	21	17	21	21	19	15	20	34	27	30	31	32	32	21	21	30	29	21	20	33	32	32	33	32	32	6	6	7	14	14	14	13	4	13	16	13	14	14	10
	Antibiotic_Inactivation	RF0168	A	A	A	A	A	A	A	A	A	A	A	1	1	1	1	1	1	1	1	1	A	1	1	1	1	1	A	A	A	A	A	A	A	A	A	A	A	A	A	A
	Beta-Lactamase	RF0038, RF0039, RF0085, RF0086, RF0053, RF0056, RF0037, RF0054	17	17	16	17	18	16	19	18	28	21	41	24	22	24	19	22	25	26	16	21	23	24	24	22	24	22	14	14	15	17	17	18	16	12	15	15	18	18	18	9
	Chloramphenicol_Resistance	RF0050, RF0051	1	1	1	1	2	1	1	1	3	1	4	2	2	2	1	2	3	3	1	1	2	2	2	2	2	2	A	A	2	2	2	1	2	A	1	5	1	1	1	3
	D-ala_D-ala_Ligase	RF0144, RF0060	11	11	8	11	12	8	8	11	12	11	8	11	13	11	11	11	11	11	10	11	11	11	11	11	11	13	4	4	3	8	8	8	8	3	8	12	7	7	7	8
	Gene_Modulating_Resistance	RF0079, RF0091, RF0092, RF0093, RF0116, RF0121, RF0035, RF0042, RF0094, RF0106, RF0114, RF0117, RF0036	37	36	31	39	39	26	32	35	81	97	72	75	73	77	57	47	55	60	51	42	69	77	77	73	75	73	21	21	61	28	28	27	27	19	29	65	32	29	29	21
	Gylcopeptide_Resistance	RF0153, RF0154, RF0155, RF0156, RF0159, RF0160, RF0157, RF0158	39	39	33	46	44	33	31	45	71	77	106	65	64	62	36	34	67	59	34	29	67	63	62	63	62	63	16	16	26	35	35	36	35	17	34	27	35	37	37	18
	Methyltransferase	RF0095	23	24	22	23	22	21	19	25	26	36	41	19	22	19	14	15	25	24	11	18	19	19	19	21	19	21	12	12	19	18	18	17	17	14	18	15	17	17	17	14
	MFS_Transporter	RF0141, RF0065, RF0102, RF0103, RF0140, RF0109, RF0104	75	77	53	71	85	35	46	81	78	47	73	94	84	93	59	43	77	78	56	51	89	93	92	91	93	84	22	22	62	42	42	41	36	34	34	62	51	50	50	21
	Other	RF0077, RF0090	4	4	4	5	6	4	4	5	16	16	28	20	20	21	15	14	18	18	13	14	21	21	21	19	21	20	A	A	2	3	3	3	3	A	3	1	5	5	4	3
	Other_Efflux	RF0142, RF0169, RF0023	11	11	10	10	10	10	10	9	17	9	17	18	16	18	11	15	15	15	11	14	17	18	18	19	18	15	2	2	6	2	2	2	2	A	2	5	2	3	2	2
	Phosphotransferase	RF0058	A	A	A	A	A	A	A	A	A	A	A	A	A	A	A	A	A	A	A	A	A	A	A	A	A	A	A	A	1	A	A	A	A	A	A	A	A	1	1	A
	Quinolone_Resistance	RF0074, RF0113	2	2	2	2	2	2	2	2	2	3	4	3	3	3	3	3	3	4	3	3	4	3	3	3	3	3	2	2	3	2	2	2	2	2	2	3	2	2	2	2
	RND_Antibiotic_Efflux	RF0115, RF0164	2	3	1	3	2	1	1	2	3	3	4	4	4	4	3	3	3	3	3	4	4	4	4	4	4	4	A	A	A	1	1	1	1	A	1	A	1	1	1	1
	rRNA_Methyltransferase	RF0048, RF0067	2	2	2	2	2	2	2	2	3	4	2	2	3	2	2	3	2	3	2	3	2	2	2	2	2	3	1	1	1	1	1	1	1	1	1	1	1	1	1	1
	Stress_Response	RF0171	4	4	4	4	4	6	5	5	3	4	3	2	2	2	1	1	2	2	1	1	2	2	2	2	2	2	2	2	10	3	3	3	3	2	3	10	3	3	3	4
	Target_Redundancy/Overexpression	RF0063, RF0165, RF0139, RF0148, RF0146	10	10	10	10	10	10	10	11	13	12	15	15	15	15	11	13	14	14	10	12	15	15	15	15	15	15	6	6	7	7	7	7	7	7	7	8	7	7	7	6
	Tetracycline_MFS_Efflux	RF0134, RF0127	A	A	A	A	A	A	A	A	2	A	3	2	1	2	1	2	1	2	1	1	1	2	2	2	2	1	A	A	A	A	A	A	A	A	A	A	A	A	A	A
	Tetracycline_Ribosomal_Protection	RF0135, RF0133	4	4	4	4	4	4	4	4	2	4	3	3	3	3	3	3	3	3	3	3	3	3	3	3	3	3	5	5	4	3	3	3	3	5	3	6	3	3	3	4
		Total Antibiotic resistance genes	378	380	308	386	392	277	292	391	557	568	693	537	528	544	364	345	495	495	338	337	530	545	543	534	542	524	209	208	321	339	339	344	330	218	327	385	354	363	364	195
		Classes of B-lactamases	B. coagulans GBI-30	B. coagulans S-lac	B. coagulans 2-6	B. coagulans 36D1	B. coagulans CSIL1	B. coagulans H-1	B. coagulans XZL4	B. coagulans XZL9	B. licheniformis BL-09	B. clausii ENTPro	B. toyonensis BCT-7112	B. subtilis TO-A JPC	B. subtilis ATCC 19217	B. subtilis ATCC13952	B. subtilis B-1	B. subtilis BS49Ch	B. subtilis Bs-916	B. subtilis HJ5	B. subtilis KCTC 1028	B. subtilis PS832	B. subtilis SG6	B. subtilis subsp. spizizenii NRS 231	B. subtilis subsp. subtilis 3NA	B. subtilis subsp. subtilis 6051-HGW	B. subtilis subsp. JH642 substr. AG174	B. subtilis T30	L. acidophilus La-14	L. acidophilus NCFM	L. brevis KB290	L. casei BL23	L. casei LC2W	L. casei LOCK919	L. casei str. Zhang	L. johnsonii NCC 533	L. paracasei N1115	L. plantarum ZJ316	L. rhamnosus GG	L. rhamnosus LOCK900	L. rhamnosus LOCK908	L. salivarius CECT 5713
		Class A	A	A	A	A	A	A	A	A	1	1	1	1	1	1	1	1	1	1	1	1	1	1	1	1	1	1	A	A	A	A	A	A	A	A	A	A	A	A	A	A
		Class B	13	13	13	13	14	13	15	14	16	11	20	16	14	16	12	15	17	18	9	13	14	16	16	15	16	14	6	6	6	8	8	9	8	6	7	6	8	9	9	6
		Class D	A	A	A	A	A	A	A	A	A	1	A	1	1	1	1	A	A	A	1	A	1	1	1	1	1	1	A	A	A	A	A	A	A	A	A	A	A	A	A	A
		Unclassified	4	4	3	4	4	3	4	4	11	8	20	6	6	6	5	6	7	7	5	7	7	6	6	5	6	6	8	8	9	9	9	9	8	6	8	9	10	9	9	3
