# Supplementary material for: Complete Genomes of Bacillus coagulans S-lac and Bacillus subtilis TO-A JPC, Two Phylogenetically Distinct Probiotics
Source: PLoS One. 2016 Jun 3;11(6):e0156745. doi: 10.1371/journal.pone.0156745 (PMC4892684; doi:10.1371/journal.pone.0156745)
Supplement: S3 File — (XLSX) [file pone.0156745.s005.xlsx]

## Sheet: SIII
	Supplementary File III: Presence absence variation of adhesion proteins in all the strains of B. coagulans, B. subtilis and probiotic strains of Bacillus and Lactobacillus genus.
	Domain	Pfam Identifier	Domain Description and Function associated	B. coagulans GBI-30	B. coagulans S-lac	B. coagulans 2-6	B. coagulans 36D1	B. coagulans CSIL1	B. coagulans H-1	B. coagulans XZL4	B. coagulans XZL9	B. licheniformis BL-09	B. clausii ENTPro	B. toyonensis BCT-7112	B. subtilis TO-A JPC	B. subtilis ATCC 19217	B. subtilis ATCC13952	B. subtilis B-1	B. subtilis BS49Ch	B. subtilis Bs-916	B. subtilis HJ5	B. subtilis KCTC 1028	B. subtilis PS832	B. subtilis SG6	B. subtilis subsp. spizizenii NRS 231	B. subtilis subsp. subtilis 3NA	B. subtilis subsp. subtilis 6051-HGW	B. subtilis subsp. JH642 substr. AG174	B. subtilis T30	L. acidophilus La-14	L. acidophilus NCFM	L. brevis KB290	L. casei BL23	L. casei LC2W	L. casei LOCK919	L. casei str. Zhang	L. johnsonii NCC 533	L. paracasei N1115	L. plantarum ZJ316	L. rhamnosus GG	L. rhamnosus LOCK900	L. rhamnosus LOCK908	L. salivarius CECT 5713
	RsgI N	PF12791	Anti-sigma factor N-terminus	A	A	A	A	A	A	A	A	1	A	1	1	A	1	1	1	1	1	1	1	1	1	1	1	1	1	A	A	A	A	A	A	A	A	A	A	A	A	A	A
	SBP bac 8	PF13416	Bacterial extracellular solute-binding protein	1	1	1	1	1	1	1	1	1	2	1	1	1	1	1	1	1	1	1	1	1	1	1	1	1	1	1	1	1	1	1	1	1	1	1	1	1	1	1	2
	SBP bac 11	PF13531	Bacterial extracellular solute-binding protein	1	1	1	1	1	1	1	1	1	1	1	2	1	1	1	1	1	1	1	1	1	1	1	1	1	1	1	1	1	1	1	1	1	1	1	1	1	1	1	1
	SBP bac 3	PF00497	Bacterial extracellular solute-binding proteins, family 3	1	6	1	1	2	1	1	2	1	1	1	1	2	2	2	2	2	2	2	2	2	2	2	2	2	1	1	1	2	1	1	1	1	1	1	1	2	1	1	1
	Big 1	PF02369	Bacterial Ig-like domain (group 1)	A	A	A	A	A	A	A	A	A	A	A	1	1	1	1	A	A	A	1	A	1	1	1	1	1	1	A	A	A	A	A	A	A	A	A	A	A	A	A	A
	Big 2	PF02368	Bacterial Ig-like domain (group 2)	A	A	A	A	A	A	A	A	A	A	1	1	1	1	1	A	A	A	1	A	A	1	1	1	1	1	A	A	A	A	A	A	A	A	1	1	A	A	1	A
	Big 3	PF07523	Bacterial Ig-like domain (group 3)	A	A	A	A	A	A	A	A	A	A	A	A	A	A	A	A	A	A	A	A	A	A	A	A	A	A	1	1	A	1	1	1	2	A	A	1	3	3	3	A
	Big 3 2	PF12245	Bacterial Ig-like domain (group 3)	1	1	1	1	A	A	1	1	A	A	A	A	A	A	A	A	A	A	A	A	A	A	A	A	A	A	A	A	A	A	A	A	A	A	A	A	A	A	A	A
	Big 3 4	PF13754	Bacterial Ig-like domain (group 3)	1	1	1	1	1	A	1	1	1	A	1	A	1	A	A	A	A	1	A	1	A	A	A	A	A	1	A	A	A	1	1	1	1	A	A	A	A	A	A	A
	Hexapep	PF00132	Bacterial transferase hexapeptide (six repeats)	1	1	1	2	1	1	1	1	1	1	1	1	1	1	1	1	1	1	1	1	1	1	1	1	1	1	2	2	1	1	1	1	1	1	1	1	1	1	1	1
	BPD transp 1	PF00528	Binding-protein-dependent transport system inner membrane component	4	2	1	15	10	2	7	15	3	5	2	12	3	3	3	2	2	10	3	2	3	3	3	3	3	4	2	2	2	2	2	16	15	1	5	2	12	10	9	5
	BNR	PF02012	BNR/Asp-box repeat	1	1	A	A	A	A	A	A	1	A	1	A	A	A	A	1	1	1	A	1	A	A	A	A	A	A	A	A	A	A	A	A	A	A	A	A	A	A	A	A
	Cadherin	PF00028	Cadherin domain	A	A	A	A	A	A	A	A	A	A	A	A	A	A	A	A	A	A	A	A	A	A	A	A	A	A	A	A	A	1	1	1	1	A	A	A	A	A	A	A
	Cadherin-like	PF12733	Cadherin-like beta sandwich domain	A	A	A	A	A	2	A	A	A	A	A	A	A	A	A	A	A	A	A	A	A	A	A	A	A	A	A	A	A	A	A	A	A	A	A	A	A	A	A	A
	CARDB	PF07705	CARDB	A	A	A	A	A	A	A	A	A	A	1	A	A	A	A	A	A	A	A	A	A	A	A	A	A	A	A	A	A	A	A	A	A	A	A	A	A	A	A	A
	Cna B	PF05738	Cna protein B-type domain	A	A	A	A	A	A	A	A	1	1	1	A	1	A	A	1	1	1	A	A	1	A	A	A	A	1	A	A	1	2	2	2	2	A	2	1	1	2	2	1
	Collagen bind	PF05737	Collagen binding domain	A	A	A	A	A	A	A	A	1	1	1	A	1	A	A	1	1	A	A	A	1	A	A	A	A	1	A	A	1	1	1	1	1	A	1	1	A	A	A	A
	Collagen	PF01391	Collagen triple helix repeat (20 copies)	A	A	A	A	A	A	A	A	2	A	3	1	1	A	A	1	1	3	A	2	A	A	A	1	A	1	A	A	A	1	A	1	A	A	1	1	1	A	A	A
	Laminin G 3	PF13385	Concanavalin A-like lectin/glucanases superfamily	A	A	A	A	A	A	A	A	A	A	1	A	A	A	A	A	A	A	A	A	A	A	A	A	A	A	A	A	A	A	A	A	A	A	A	1	A	A	A	A
	CAP	PF00188	Cysteine-rich secretory protein family	1	1	1	1	1	1	1	1	1	1	1	1	1	1	1	1	1	1	1	1	1	1	1	1	1	1	1	1	1	A	A	A	A	A	A	A	A	A	A	A
	DUF1542	PF07564	Domain of Unknown Function (DUF1542)	A	A	A	A	A	A	A	A	A	A	A	A	A	A	A	A	A	A	A	A	A	A	A	A	A	A	1	1	A	A	A	A	A	1	A	A	1	1	1	A
	DUF814	PF05670	Domain of unknown function (DUF814)	1	1	1	1	1	1	1	1	1	1	1	1	1	1	1	1	1	1	1	1	1	1	1	1	1	1	1	1	1	1	1	1	1	1	1	1	1	1	1	1
	F5 F8 type C	PF00754	F5/8 type C domain	A	A	A	A	A	A	1	A	A	A	A	A	A	A	A	A	A	A	A	A	A	A	A	A	A	A	1	1	A	A	A	A	A	1	1	1	1	1	1	A
	Fascin	PF06268	Fascin domain	A	A	A	A	A	A	A	A	1	A	A	A	A	A	A	A	A	A	A	A	A	A	A	A	A	A	A	A	A	A	A	A	A	A	A	A	A	A	A	A
	FG-GAP	PF01839	FG-GAP repeat	A	A	A	A	A	A	A	A	1	1	A	A	1	1	1	A	A	A	1	A	1	1	1	1	1	1	A	A	A	A	A	A	A	A	A	A	A	A	A	A
	fn3	PF00041	Fibronectin type III domain	A	A	A	A	A	A	A	A	1	1	1	A	A	A	A	1	1	1	A	1	A	A	A	1	A	A	1	1	A	A	A	A	A	1	A	A	A	A	A	A
	FBP	PF07299	Fibronectin-binding protein (FBP), N-terminal	A	A	A	A	A	A	A	A	1	A	1	A	A	A	A	A	A	A	A	A	A	A	A	A	A	A	A	A	1	A	A	A	A	A	A	1	A	A	A	A
	FbpA	PF05833	Fibronectin-binding protein A N-terminus (FbpA)	1	1	1	1	1	1	1	1	1	1	2	1	1	1	1	1	1	1	1	1	1	1	1	1	1	1	1	1	1	1	1	1	1	1	1	1	1	1	1	1
	FliD C	PF07195	Flagellar hook-associated protein 2 C-terminus	1	1	1	1	1	1	1	1	1	1	1	1	1	1	1	1	1	1	1	1	1	1	1	1	1	1	A	A	A	A	A	A	A	A	A	A	A	A	A	A
	FliD N	PF02465	Flagellar hook-associated protein 2 N-terminus	1	1	1	1	1	1	1	1	1	1	1	1	1	1	1	1	1	1	1	1	1	1	1	1	1	1	A	A	A	A	A	A	A	A	A	A	A	A	A	A
	Flg hook	PF02120	Flagellar hook-length control protein FliK	1	1	1	1	1	1	1	1	1	1	1	1	1	1	1	1	1	1	1	1	1	1	1	1	1	1	A	A	A	A	A	A	A	A	A	A	A	A	A	A
	G5	PF07501	G5 domain	1	1	1	1	1	1	1	1	1	1	A	1	1	1	1	1	1	1	1	1	1	1	1	1	1	1	A	A	A	A	A	A	A	A	A	A	A	A	A	A
	Gram pos anchor	PF00746	Gram positive anchor	A	A	A	A	A	A	A	A	A	1	A	A	1	1	1	A	A	A	1	A	1	1	1	1	1	1	A	A	A	1	1	1	1	1	1	1	1	1	1	1
	YadA head	PF05658	Head domain of trimeric autotransporter adhesin	A	A	A	A	A	A	A	A	A	A	1	A	A	A	A	A	A	A	A	A	A	A	A	A	A	A	A	A	A	A	A	A	A	A	A	A	A	A	A	A
	HEAT 2	PF13646	HEAT repeat domain	1	1	1	1	1	1	2	1	1	2	1	1	1	1	1	1	1	1	1	1	1	1	1	1	1	1	A	A	A	1	1	1	1	A	1	A	1	1	1	A
	HYR	PF02494	HYR domain	A	A	A	A	A	A	A	A	A	A	A	A	A	A	A	A	A	A	A	A	A	A	A	A	A	A	A	A	A	1	1	1	1	A	A	A	A	A	A	A
	Laminin I	PF06008	Laminin Domain I	A	A	A	A	A	A	A	A	1	1	A	A	A	A	A	A	1	A	A	A	A	A	A	A	A	A	A	A	A	A	A	A	A	A	A	A	A	A	A	A
	Laminin II	PF06009	Laminin Domain II	1	1	1	1	1	A	A	1	A	1	A	A	A	A	A	A	A	A	A	A	A	A	A	A	A	A	A	A	A	1	1	1	A	A	2	A	A	A	A	A
	LRR 8	PF13855	Leucine rich repeat	A	A	A	A	A	A	A	A	A	A	1	A	A	A	A	A	A	A	A	A	A	A	A	A	A	A	1	1	A	1	1	A	A	A	1	1	A	A	A	A
	LRR 4	PF12799	Leucine Rich repeats (2 copies)	A	A	A	A	A	A	A	A	A	A	1	A	A	A	A	A	A	A	A	A	A	A	A	A	A	A	A	A	1	A	A	A	A	A	A	1	A	A	A	A
	LRR 5	PF13306	Leucine rich repeats (6 copies)	A	A	A	A	A	A	A	A	A	A	A	A	A	A	A	A	A	A	A	A	A	A	A	A	A	A	A	A	A	1	1	1	1	A	1	1	1	1	1	A
	MucBP	PF06458	MucBP domain	A	A	A	A	A	A	A	A	A	A	A	A	A	A	A	A	A	A	A	A	A	A	A	A	A	A	1	1	1	A	A	A	A	3	A	2	A	A	A	1
	OmpA	PF00691	OmpA family	1	1	1	1	1	1	1	1	1	1	1	1	1	1	1	1	1	1	1	1	1	1	1	1	1	1	A	A	A	A	A	A	A	A	A	A	A	A	A	A
	Pectate lyase 3	PF12708	Pectate lyase superfamily protein	1	1	1	1	1	1	1	1	2	A	1	1	1	1	1	1	1	1	1	1	1	1	1	1	1	1	A	A	A	A	A	A	A	A	A	1	A	A	A	A
	Peptidase M60	PF13402	Peptidase M60, enhancin and enhancin-like	A	A	A	A	A	A	A	A	A	A	1	A	A	A	A	A	A	A	A	A	A	A	A	A	A	A	A	A	A	A	A	A	A	A	A	A	A	A	A	A
	PKD	PF00801	PKD domain	A	A	A	A	A	A	A	A	A	A	1	A	A	A	A	A	A	A	A	A	A	A	A	A	A	A	A	A	A	A	A	A	A	A	A	1	A	A	A	A
	Pkinase Tyr	PF07714	Protein tyrosine kinase	1	1	1	1	1	1	1	1	1	1	1	1	1	1	1	1	1	1	1	1	1	1	1	1	1	1	1	1	1	1	1	2	2	1	1	1	1	1	1	1
	Y phosphatase3	PF13350	Protein tyrosine phosphatase	A	A	A	A	A	A	A	A	A	A	1	A	A	A	A	A	A	A	A	A	A	A	A	A	A	A	1	1	1	1	1	1	1	1	1	1	1	1	1	1
	Proton antipo M	PF00361	Proton-conducting membrane transporter	A	A	A	A	A	A	A	A	1	2	1	1	1	1	1	2	2	2	1	2	1	1	1	1	1	2	A	A	A	A	A	A	A	A	A	A	A	A	A	A
	CW binding 1	PF01473	Putative cell wall binding repeat	A	A	A	A	A	A	A	A	A	A	1	A	A	A	A	A	A	A	A	A	A	A	A	A	A	A	A	A	A	A	A	A	A	A	A	A	A	A	A	3
	CW binding 2	PF04122	Putative cell wall binding repeat 2	A	A	A	A	A	A	A	A	1	A	1	2	2	2	2	2	2	2	2	2	2	2	2	2	2	2	A	A	A	A	A	A	A	A	A	A	A	A	A	A
	Esterase	PF00756	Putative esterase	1	1	1	1	1	1	1	1	1	1	1	1	1	1	1	1	1	1	1	1	1	1	1	1	1	2	A	A	A	1	1	1	1	A	1	1	1	1	1	A
	Ras	PF00071	Ras family	A	A	A	A	A	A	A	A	A	A	A	1	1	1	1	1	1	1	1	1	1	1	1	1	1	1	1	1	1	A	A	A	A	1	A	1	A	A	A	A
	VCBS	PF13517	Repeat domain in Vibrio, Colwellia, Bradyrhizobium and Shewanella	A	A	A	A	A	A	A	A	1	1	A	A	1	1	1	A	A	A	1	A	1	1	1	1	1	1	A	A	A	A	A	A	A	A	A	A	A	A	A	A
	Rib	PF08428	Rib/alpha-like repeat	A	A	A	A	A	A	A	A	A	A	A	A	A	A	A	A	A	A	A	A	A	A	A	A	A	A	2	2	A	A	A	A	A	1	A	A	A	A	A	1
	Beta helix	PF13229	Right handed beta helix region	A	A	A	A	A	A	A	A	1	1	1	1	1	1	1	1	1	1	1	1	1	1	1	1	1	1	A	A	A	A	A	A	A	A	A	A	A	A	1	A
	SIR2 2	PF13289	SIR2-like domain	A	A	A	A	A	A	A	A	A	A	1	A	A	A	A	A	A	A	A	A	1	A	A	A	A	A	A	A	A	1	1	1	A	1	A	A	A	A	A	A
	Sortase	PF04203	Sortase family	A	A	A	A	A	A	A	A	1	1	1	1	1	1	1	1	1	1	1	1	1	1	1	1	1	1	1	1	1	1	1	1	1	1	1	1	1	3	3	1
	Sulfotransfer 2	PF03567	Sulfotransferase family	A	A	A	A	A	A	A	A	1	A	2	A	A	A	A	A	A	A	A	A	A	A	A	A	A	A	A	A	A	A	A	A	A	A	A	A	A	A	A	A
	FctA	PF12892	T surface-antigen of pili	A	A	A	A	A	A	A	A	A	A	A	A	A	A	A	A	A	A	A	A	A	A	A	A	A	A	A	A	A	A	A	A	A	A	A	A	A	A	A	1
	Trypsin	PF00089	Trypsin	1	1	1	1	1	1	1	1	1	1	1	1	1	1	1	1	1	1	1	1	1	1	1	1	1	1	1	1	1	1	1	1	1	1	1	1	1	1	1	1
	N methyL. 2	PF13544	Type IV pilin N-term methylation site GFxxxE	3	3	3	1	1	1	2	1	1	1	A	1	1	1	1	1	2	2	1	2	1	1	1	1	1	1	1	1	1	A	A	A	1	1	A	2	A	A	A	1
	FIVAR	PF07554	Uncharacterised Sugar-binding Domain	A	A	A	A	A	A	A	A	A	A	A	A	A	A	A	A	A	A	A	A	A	A	A	A	A	A	A	A	A	1	1	1	1	A	1	A	1	1	1	A
	ViruL. fac BrkB	PF03631	Virulence factor BrkB	1	1	1	1	1	1	1	1	1	1	1	1	1	1	1	1	1	1	1	1	1	1	1	1	1	1	1	1	1	1	1	1	1	1	1	1	1	1	1	1
	VWA	PF00092	von Willebrand factor type A domain	1	1	1	1	1	1	1	1	1	1	A	1	1	1	1	1	1	1	1	1	1	1	1	1	1	1	A	A	A	1	1	1	1	A	1	A	1	A	A	A
	VWA 2	PF13519	von Willebrand factor type A domain	1	1	1	1	1	1	1	1	1	1	1	1	1	1	1	1	1	1	1	1	1	1	1	1	1	1	A	A	A	1	1	1	1	A	1	A	1	A	A	A
	YSIRK signal	PF04650	YSIRK type signal peptide	A	A	A	A	A	A	A	A	A	A	A	A	A	A	A	A	A	A	A	A	A	A	A	A	A	A	2	2	A	A	A	A	A	1	A	A	A	A	A	1
