# Supplementary material for: Complete Genomes of Bacillus coagulans S-lac and Bacillus subtilis TO-A JPC, Two Phylogenetically Distinct Probiotics
Source: PLoS One. 2016 Jun 3;11(6):e0156745. doi: 10.1371/journal.pone.0156745 (PMC4892684; doi:10.1371/journal.pone.0156745)
Supplement: S4 File — (XLSX) [file pone.0156745.s006.xlsx]

## Sheet: SIV
	Supplementary File IV: Presence absence variation of stress-responsive proteins in all the strains of B. coagulans, B. subtilis and probiotic strains of Bacillus and Lactobacillus genus.
	Pfam Identifier	Domain Description and Function associated	B. coagulans GBI-30	B. coagulans S-lac	B. coagulans 2-6	B. coagulans 36D1	B. coagulans CSIL1	B. coagulans H-1	B. coagulans XZL4	B. coagulans XZL9	B. licheniformis BL-09	B. clausii ENTPro	B. toyonensis BCT-7112	B. subtilis TO-A JPC	B. subtilis ATCC 19217	B. subtilis ATCC13952	B. subtilis B-1	B. subtilis BS49Ch	B. subtilis Bs-916	B. subtilis HJ5	B. subtilis KCTC 1028	B. subtilis PS832	B. subtilis SG6	B. subtilis subsp. spizizenii NRS 231	B. subtilis subsp. subtilis 3NA	B. subtilis subsp. subtilis 6051-HGW	B. subtilis subsp. JH642 substr. AG174	B. subtilis T30	L. acidophilus La-14	L. acidophilus NCFM	L. brevis KB290	L. casei BL23	L. casei LC2W	L. casei LOCK919	L. casei str. Zhang	L. johnsonii NCC 533	L. paracasei N1115	L. plantarum ZJ316	L. rhamnosus GG	L. rhamnosus LOCK900	L. rhamnosus LOCK908	L. salivarius CECT 5713
	PF00012	ubiquitously expressed heat shock proteins	4	4	4	4	4	4	2	4	4	5	3	4	4	4	4	4	4	4	4	4	4	4	4	4	4	4	2	2	3	3	3	3	3	2	3	3	3	3	3	3
	PF00023	Role in protein folding	A	A	A	A	A	A	A	A	A	1	3	A	A	A	A	A	A	A	A	A	A	A	A	A	A	A	A	A	A	A	A	A	A	A	A	2	A	A	A	A
	PF00122	Ionic change	3	3	4	4	4	5	4	5	5	5	9	4	4	4	4	4	4	4	4	4	4	4	4	4	4	4	10	10	8	13	14	13	13	11	14	9	12	11	11	5
	PF00226	molecular chaperone protein	1	1	1	1	1	1	1	1	1	2	1	1	1	1	1	1	1	1	1	1	1	1	1	1	1	1	1	1	1	1	1	1	1	1	1	1	1	1	1	1
	PF00403	heavy metal transport or detoxification proteins	3	4	6	5	5	4	4	5	3	3	4	3	3	3	3	3	3	3	3	3	3	3	3	3	3	3	1	1	1	1	1	1	1	1	2	1	1	1	1	A
	PF00512	wide variety of stimuli, including nutrients, cellular redox state, changes in osmolarity, quorum signals, antibiotics,temperature, chemoattractants, pH and more	8	8	9	11	11	7	8	11	18	21	39	16	15	15	15	17	20	17	15	15	17	15	15	15	15	15	6	6	7	9	9	9	9	6	8	6	11	11	11	5
	PF00520	family oftetrameric sodium, potassium, and calcium ion channels	A	A	A	A	A	A	A	A	1	1	A	A	A	A	A	A	A	A	A	A	A	A	A	A	A	A	A	A	1	1	1	A	A	1	1	A	A	A	A	A
	PF00533	DNA damage-responsive cell cycle checkpoint proteins	2	2	1	1	1	1	1	1	1	1	1	1	1	1	1	1	1	1	1	1	1	1	1	1	1	1	1	1	1	1	1	1	1	2	1	1	1	1	1	1
	PF00578	thiol-specific antioxidant	6	6	6	6	6	4	6	6	11	10	9	11	10	10	10	9	9	9	10	9	10	10	10	10	10	10	2	2	3	3	3	3	3	2	3	1	3	3	3	1
	PF00582	provide a general "stress endurance" activity	3	3	3	3	3	5	4	4	3	3	3	2	2	2	2	2	2	2	2	2	2	2	2	2	2	2	2	2	10	3	3	3	3	2	3	10	3	3	3	4
	PF01545	increase tolerance to divalent metaL ions such as cadmium, zinc, and cobalt	3	3	3	3	3	4	3	3	2	2	4	4	3	4	4	5	4	4	4	5	4	4	4	4	4	3	1	1	3	3	3	3	3	1	3	3	4	4	4	1
	PF02342	metaL sensing	A	A	A	A	A	A	A	A	3	A	3	3	3	3	3	3	3	3	3	3	3	3	3	3	3	3	A	A	A	A	A	A	A	A	A	A	A	A	A	A
	PF02518	heat shock protein HSP90	24	25	21	30	28	20	20	30	44	49	61	42	42	42	42	38	42	39	42	38	44	42	42	42	42	42	9	9	12	17	17	17	17	10	17	9	17	18	18	9
	PF02566	stress -induced protein	1	1	1	1	1	1	1	1	5	2	2	3	3	3	3	4	3	4	3	3	3	3	3	6	3	3	1	1	1	2	2	2	2	1	2	1	2	2	2	A
	PF03960	detoxification of arsenate, arsenite, and antimonite	2	2	2	2	2	2	2	2	3	2	3	3	3	3	3	3	3	3	3	2	3	3	3	3	3	3	2	2	3	2	2	2	2	2	2	5	2	2	2	2
	PF08327	generaL upregulator of Hsp90 function	A	A	A	A	A	A	A	A	1	1	2	1	1	1	1	1	1	1	1	1	1	1	1	1	1	1	A	A	A	A	A	A	A	A	A	A	A	A	A	A
	PF10138	Ter-dependent stress response system	A	A	A	A	A	A	A	A	A	A	A	1	1	1	1	A	A	A	1	A	1	1	1	1	1	1	A	A	A	A	A	A	A	A	A	A	A	A	A	A
	PF10281	putative stress-responsive nuclear envelope protein	A	A	A	A	A	A	A	A	A	A	A	A	A	A	A	A	A	A	A	A	A	A	A	A	A	A	1	1	A	A	A	A	A	A	A	A	A	A	A	A
	PF10685	generaL stress-response	1	1	1	1	1	1	1	1	1	1	A	1	1	1	1	1	1	1	1	1	1	1	1	1	1	1	A	A	A	A	A	A	A	A	A	A	A	A	A	A
	PF12796	Role in protein folding	A	A	A	A	A	A	A	A	A	1	4	A	A	A	A	A	A	A	A	A	A	A	A	A	A	A	A	A	A	A	A	A	A	A	A	2	A	A	A	A
	PF13637	Role in protein folding	A	A	A	A	A	A	A	A	A	1	3	A	A	A	A	A	A	A	A	A	A	A	A	A	A	A	A	A	A	A	A	A	A	A	A	2	A	A	A	A
